# Supplementary material for: Derivation of Embryonic Stem Cells from an Endangered Cattle Breed via Somatic Cell Nuclear Transfer
Source: Cells. 2026 Mar 31;15(7):627. doi: 10.3390/cells15070627 (PMC13072161; doi:10.3390/cells15070627)
Supplement: Supplementary file 1 [file cells-15-00627-s001.zip]

Archive with 1 entries (1 files):
- cells-4152389-supplementary.xlsx
