# Supplementary material for: Derivation of Embryonic Stem Cells from an Endangered Cattle Breed via Somatic Cell Nuclear Transfer
Source: Cells. 2026 Mar 31;15(7):627. doi: 10.3390/cells15070627 (PMC13072161; doi:10.3390/cells15070627)
Supplement: Supplementary file 1 [file cells-15-00627-s001.zip › cells-4152389-supplementary.xlsx]

## Sheet: Supplementary Table S1
	Genes	5'-3' primer	3'-5' primer
Core Pluripotency	OCT4	AACGAGAATCTGCAGGAGATATG	TCTCACTCGGTTCTCGATACT
	SOX2	CATTAACGGCACACTGCCCC	TGAAAATGTCTCCCCCGCCC
	NANOG	CAGCTACAAGCAGGTGAAGA	CTATTCCTCGGCCAGTTGTT
Naïve	TEAD4	AAGTTCTGGGGGCACAC	GTGCTTCAGCTTGTGGATGA
	TET2	AGCTCACCGAGACGCTAAGG	AAAGAAAAGGAGGCACCACA
	TFE3	GCTCAGAGAAGGAGATTGACGA	CGTGGCTACGCCCTGATTAT
	Rex1	TCCCGGAGGAATACCCAACA	CTTGTGCATCCGTTGTGAGG
Formative	Otx2	GGAGAGGACGACATTCACCC	TACCCTGGACTCAGGCAAGT
	DNMT3B	AGGACTCGGTCTGAAAGCCC	GGACCTGGTAGTTGAGAACG
	DNMT3A	CGCATTGTGTCTTGGTGGAT	GCAGGACCTCGTAGATAGCC
Primed	TET1	TTTCTCTGGGGTCACTGCTT	CCCTTGATCCAAACTCATCTG
	TET3	GAACTCATGGAGGAGCGGTA	GATCACCCACTTTGCGATG
	MEIS2	TGATGGCGCAAAGGTACGAT	ATACTGGCCGGCATGACATT
	β-ACTIN	CTTCCTGGGTGAGTGAGAAGG	CGTAGAGGTCCTTGCGGATG

## Sheet: Supplementary Table S2
Primary Antibodies	Cat No.	Source	Dilution Ratio
OCT4	K18A18	SELLECK	1:110
SOX2	sc-365823	Santa Cruz	01:50:00
NANOG	500-P236	PeproTech	01:50:00
SSEA1	sc-21702	Santa Cruz	01:50:00
BETA III TUBULIN	Abcam	ab18207	1:1000
α-SMA	Abcam	ab5694	1:200
GATA6	CST	5851	1:800
Secondary Antibodies
Goat anti-Rabbit IgG (H+L) Highly Cross-Adsorbed Secondary Antibody, Alexa Fluor™ Plus 555	A32732	Thermo	1:1000
Goat anti-Mouse IgG (H+L) Highly Cross-Adsorbed Secondary Antibody, Alexa Fluor™ 488	A11029	Thermo	1:1000
Donkey anti-Rabbit IgG (H+L) Highly Cross-Adsorbed Secondary Antibody, Alexa Fluor™488	A21206	Thermo	1:1000
